# Supplementary material for: Effect of changes in skin properties due to diabetes mellitus on the titration period of transdermal fentanyl: single-center retrospective study and diabetic animal model study
Source: J Pharm Health Care Sci. 2024 Dec 18;10:80. doi: 10.1186/s40780-024-00402-5 (PMC11653581; doi:10.1186/s40780-024-00402-5)
Supplement: Supplementary file 1 — Supplementary Material 1. [file 40780_2024_402_MOESM1_ESM.xlsx]

## Sheet: Table S1
Table S1. List of analyzed comorbidities
ICD-10 code	Comorbidities	Within 5 days (n = 261)		6 days or more (n = 126)
		n	%	n	%
A49	Bacterial infection of unspecified site	1	0.4	2	1.6
B02	Zoster [herpes zoster]	3	1.1	1	0.8
B16	Acute hepatitis B	1	0.4	1	0.8
B18	Chronic viral hepatitis	7	2.7	2	1.6
B37	Candidiasis	1	0.4	1	0.8
B99	Other and unspecified infectious diseases	1	0.4	1	0.8
C02	Malignant neoplasm of other and unspecified parts of tongue	7	2.7	2	1.6
C04	Malignant neoplasm of floor of mouth	3	1.1	1	0.8
C10	Malignant neoplasm of oropharynx	16	6.1	7	5.6
C11	Malignant neoplasm of nasopharynx	9	3.4	2	1.6
C13	Malignant neoplasm of hypopharynx	9	3.4	7	5.6
C14	Malignant neoplasm of other and ill-defined sites in the lip, oral cavity and pharynx	2	0.8	1	0.8
C15	Malignant neoplasm of oesophagus	14	5.4	6	4.8
C16	Malignant neoplasm of stomach	24	9.2	18	14.3
C17	Malignant neoplasm of small intestine	1	0.4	1	0.8
C18	Malignant neoplasm of colon	15	5.7	5	4
C20	Malignant neoplasm of rectum	5	1.9	1	0.8
C22	Malignant neoplasm of liver and intrahepatic bile ducts	15	5.7	6	4.8
C23	Malignant neoplasm of gallbladder	4	1.5	3	2.4
C24	Malignant neoplasm of other and unspecified parts of biliary tract	4	1.5	4	3.2
C25	Malignant neoplasm of pancreas	57	21.8	19	15.1
C31	Malignant neoplasm of accessory sinuses	2	0.8	3	2.4
C32	Malignant neoplasm of larynx	9	3.4	3	2.4
C34	Malignant neoplasm of bronchus and lung	22	8.4	9	7.1
C44	Other malignant neoplasms of skin	7	2.7	2	1.6
C45	Mesothelioma	1	0.4	1	0.8
C48	Malignant neoplasm of retroperitoneum and peritoneum	3	1.1	2	1.6
C50	Malignant neoplasm of breast	14	5.4	8	6.3
C53	Malignant neoplasm of cervix uteri	3	1.1	3	2.4
C56	Malignant neoplasm of ovary	13	5	4	3.2
C61	Malignant neoplasm of prostate	11	4.2	2	1.6
C64	Malignant neoplasm of kidney, except renal pelvis	2	0.8	3	2.4
C66	Malignant neoplasm of ureter	2	0.8	1	0.8
C67a	Malignant neoplasm of bladder	3	1.1	7	5.6
C73	Malignant neoplasm of thyroid gland	1	0.4	2	1.6
C77	Secondary and unspecified malignant neoplasm of lymph nodes	111	42.5	53	42.1
C78.0	Secondary malignant neoplasm of lung	45	17.2	23	18.3
C78.2	Secondary malignant neoplasm of pleura	17	6.5	8	6.3
C78.4	Secondary malignant neoplasm of small intestine	2	0.8	1	0.8
C78.6	Secondary malignant neoplasm of retroperitoneum and peritoneum	59	22.6	24	19
C78.7	Secondary malignant neoplasm of liver and intrahepatic bile duct	63	24.1	23	18.3
C78.8a	Secondary malignant neoplasm of other and unspecified digestive organs	3	1.1	5	4
C79.2	Secondary malignant neoplasm of skin	4	1.5	2	1.6
C79.3	Secondary malignant neoplasm of brain and cerebral meninges	15	5.7	11	8.7
C79.5a	Secondary malignant neoplasm of bone and bone marrow	43	16.5	30	23.8
C79.6	Secondary malignant neoplasm of ovary	1	0.4	2	1.6
C79.7a	Secondary malignant neoplasm of adrenal gland	4	1.5	7	5.6
C79.8	Secondary malignant neoplasm of other specified sites	9	3.4	9	7.1
C79.9	Secondary malignant neoplasm, unspecified site	4	1.5	1	0.8
C80	Malignant neoplasm, without specification of site	6	2.3	7	5.6
C92a	Myeloid leukaemia	1	0.4	4	3.2
D35	Benign neoplasm of other and unspecified endocrine glands	1	0.4	1	0.8
D37	Neoplasm of uncertain or unknown behaviour of oral cavity and digestive organs	1	0.4	2	1.6
D50	Iron deficiency anaemia	4	1.5	3	2.4
D61	Other aplastic anaemias	3	1.1	1	0.8
D64	Other anaemias	12	4.6	9	7.1
D65	Disseminated intravascular coagulation [defibrination syndrome]	4	1.5	1	0.8
D68	Other coagulation defects	1	0.4	1	0.8
D70	Agranulocytosis	3	1.1	1	0.8
D86	Sarcoidosis	1	0.4	1	0.8
E03a	Other hypothyroidism	5	1.9	7	5.6
E05	Thyrotoxicosis [hyperthyroidism]	2	0.8	1	0.8
E06	Thyroiditis	1	0.4	1	0.8
E11	Type 2 diabetes mellitus	6	2.3	5	4
E14a	Unspecified diabetes mellitus	53	20.3	13	10.3
E22	Hyperfunction of pituitary gland	1	0.4	1	0.8
E46	Unspecified protein-energy malnutrition	2	0.8	1	0.8
E66	Obesity	3	1.1	1	0.8
E78	Disorders of lipoprotein metabolism and other lipidaemias	38	14.6	11	8.7
E79	Disorders of purine and pyrimidine metabolism	8	3.1	1	0.8
E83	Disorders of mineral metabolism	3	1.1	4	3.2
E87	Other disorders of fluid, electrolyte and acid-base balance	14	5.4	7	5.6
E88	Other metabolic disorders	3	1.1	4	3.2
F03a	Unspecified dementia	1	0.4	4	3.2
F05	Delirium, not induced by alcohol and other psychoactive substances	3	1.1	3	2.4
F32	Depressive episode	1	0.4	1	0.8
G40	Epilepsy	1	0.4	2	1.6
G47	Sleep disorders	5	1.9	3	2.4
G52	Disorders of other cranial nerves	1	0.4	2	1.6
G56	Mononeuropathies of upper limb	1	0.4	1	0.8
H40	Glaucoma	4	1.5	1	0.8
H91	Other hearing loss	1	0.4	3	2.4
I10	Essential (primary) hypertension	72	27.6	35	27.8
I20	Angina pectoris	7	2.7	4	3.2
I25	Chronic ischaemic heart disease	3	1.1	2	1.6
I26	Pulmonary embolism	7	2.7	2	1.6
I35	Nonrheumatic aortic valve disorders	1	0.4	2	1.6
I42	Cardiomyopathy	2	0.8	1	0.8
I44	Atrioventricular and left bundle-branch block	2	0.8	1	0.8
I47	Paroxysmal tachycardia	1	0.4	1	0.8
I48	Atrial fibrillation and flutter	12	4.6	5	4
I49	Other cardiac arrhythmias	1	0.4	1	0.8
I50	Heart failure	5	1.9	1	0.8
I61	Intracerebral haemorrhage	1	0.4	1	0.8
I63	Cerebral infarction	5	1.9	1	0.8
I65	Occlusion and stenosis of precerebral arteries, not resulting in cerebral infarction	4	1.5	3	2.4
I67	Other cerebrovascular diseases	1	0.4	2	1.6
I69	Sequelae of cerebrovascular disease	2	0.8	2	1.6
I70	Atherosclerosis	4	1.5	2	1.6
I71a	Aortic aneurysm and dissection	3	1.1	6	4.8
I72	Other aneurysm and dissection	1	0.4	2	1.6
I74	Arterial embolism and thrombosis	2	0.8	1	0.8
I80	Phlebitis and thrombophlebitis	10	3.8	5	4
I82	Other venous embolism and thrombosis	4	1.5	1	0.8
I85	Oesophageal varices	4	1.5	2	1.6
I89	Other noninfective disorders of lymphatic vessels and lymph nodes	2	0.8	2	1.6
J18	Pneumonia, organism unspecified	10	3.8	1	0.8
J43	Emphysema	3	1.1	3	2.4
J44	Other chronic obstructive pulmonary disease	6	2.3	4	3.2
J45	Asthma	7	2.7	2	1.6
J69	Pneumonitis due to solids and liquids	4	1.5	3	2.4
J70	Respiratory conditions due to other external agents	2	0.8	1	0.8
J84	Other interstitial pulmonary diseases	4	1.5	2	1.6
J96	Respiratory failure, not elsewhere classified	2	0.8	1	0.8
J98	Other respiratory disorders	3	1.1	2	1.6
K04	Diseases of pulp and periapical tissues	1	0.4	1	0.8
K05	Gingivitis and periodontal diseases	2	0.8	1	0.8
K12	Stomatitis and related lesions	3	1.1	3	2.4
K21	Gastro-oesophageal reflux disease	4	1.5	3	2.4
K25	Gastric ulcer	2	0.8	2	1.6
K31	Other diseases of stomach and duodenum	11	4.2	4	3.2
K37	Unspecified appendicitis	1	0.4	1	0.8
K56	Paralytic ileus and intestinal obstruction without hernia	13	5	5	4
K59	Other functional intestinal disorders	7	2.7	3	2.4
K62	Other diseases of anus and rectum	1	0.4	1	0.8
K63	Other diseases of intestine	3	1.1	2	1.6
K65	Peritonitis	4	1.5	1	0.8
K76	Other diseases of liver	13	5	9	7.1
K80	Cholelithiasis	2	0.8	2	1.6
K83	Other diseases of biliary tract	31	11.9	9	7.1
K92a	Other diseases of digestive system	2	0.8	4	3.2
L27	Dermatitis due to substances taken internally	4	1.5	1	0.8
L58	Radiodermatitis	1	0.4	1	0.8
M06	Other rheumatoid arthritis	3	1.1	1	0.8
M35	Other systemic involvement of connective tissue	1	0.4	1	0.8
M43	Other deforming dorsopathies	1	0.4	1	0.8
M47	Spondylosis	4	1.5	1	0.8
M48a	Other spondylopathies	3	1.1	6	4.8
M54	Dorsalgia	5	1.9	1	0.8
M79	Other soft tissue disorders, not elsewhere classified	1	0.4	1	0.8
M84	Disorders of continuity of bone	3	1.1	1	0.8
N13	Obstructive and reflux uropathy	9	3.4	8	6.3
N17	Acute renal failure	2	0.8	1	0.8
N18	Chronic kidney disease	8	3.1	6	4.8
N19	Unspecified kidney failure	2	0.8	2	1.6
N28	Other disorders of kidney and ureter, not elsewhere classified	18	6.9	13	10.3
N35	Urethral stricture	1	0.4	1	0.8
N39	Other disorders of urinary system	1	0.4	2	1.6
N40a	Hyperplasia of prostate	2	0.8	4	3.2
N80	Endometriosis	1	0.4	1	0.8
a Comorbidities for which multivariate analysis was conducted.
